# Supplementary material for: Molecular epidemiology of Rotavirus causing diarrhea among children less than five years of age visiting national level children hospitals, Nepal
Source: BMC Pediatr. 2017 Apr 7;17:101. doi: 10.1186/s12887-017-0858-0 (PMC5385007; doi:10.1186/s12887-017-0858-0)
Supplement: Additional file 1: — The data generated during the study. It includes the data generated like age/sex, month of hospital visit, number of diarrhea and vomiting in excel sheet. (XLSX 50 kb) [file 12887_2017_858_MOESM1_ESM.xlsx]

## Sheet: Sheet1
ID number	Gender	Age	Month	Max. diarrhea number	Days before admission	Vomiting	Degree of dehydration	Rehydration therapy	Rotavirus ELISA	Parasites
1	Female	2	janaury	5	3	No	Moderate	Yes	Positive result	Not seen
2	Female	1	janaury	3	3	No	Moderate	Yes	Positive result	Not seen
3	Male	2	janaury	5	3	Yes	Moderate	Yes	Negative result	Not seen
4	Female	2	janaury	5	1	Yes	Moderate	Yes	Positive result	Not seen
5	Female	1	janaury	2	1	Yes	Moderate	Yes	Negative result	Not seen
6	Male	2	janaury	6	1	Yes	Moderate	Yes	Positive result	Not seen
7	Female	4	janaury	4	1	Yes	Moderate	Yes	Positive result	Not seen
8	Female	4	janaury	4	1	No	Severe	Yes	Negative result	Not seen
9	Male	1	janaury	4	1	Yes	Severe	Yes	Negative result	Not seen
10	Male	1	janaury	4	1	Yes	Moderate	Yes	Negative result	Not seen
11	Female	2	janaury	4	1	Yes	Moderate	Yes	Negative result	Not seen
12	Male	1	janaury	4	1	Yes	Moderate	Yes	Negative result	Not seen
13	Female	1	janaury	4	1	Yes	Moderate	Yes	Positive result	Not seen
14	Male	1	janaury	4	1	Yes	Severe	Yes	Positive result	Not seen
15	Male	5	janaury	4	1	Yes	Moderate	Yes	Negative result	Not seen
16	Female	3	janaury	4	2	Yes	Moderate	Yes	Negative result	Not seen
17	Male	1	janaury	4	2	Yes	Moderate	Yes	Negative result	Not seen
18	Male	1	janaury	5	2	Yes	Moderate	Yes	Negative result	Not seen
19	Male	1	janaury	5	2	Yes	Moderate	Yes	Negative result	Not seen
20	Male	1	janaury	5	2	Yes	Moderate	Yes	Negative result	Not seen
21	Male	4	janaury	6	1	Yes	Moderate	Yes	Negative result	Not seen
22	Male	1	janaury	3	1	Yes	Moderate	Yes	Negative result	Not seen
23	Male	2	janaury	3	1	Yes	Moderate	Yes	Negative result	Not seen
24	Male	1	janaury	3	2	Yes	Moderate	Yes	Positive result	Not seen
25	Female	3	janaury	4	2	No	Moderate	Yes	Positive result	Not seen
23	Male	1	janaury	3	1	No	Moderate	Yes	Positive result	Not seen
27	Male	1	janaury	3	1	Yes	Severe	Yes	Negative result	Not seen
28	Male	2	janaury	3	1	No	Moderate	Yes	Negative result	Not seen
29	Male	1	janaury	3	1	No	Moderate	Yes	Negative result	Not seen
30	Male	1	janaury	3	1	No	Moderate	Yes	Negative result	Not seen
31	Female	3	janaury	4	1	Yes	Moderate	Yes	Negative result	Not seen
32	Male	4	janaury	4	1	Yes	Moderate	Yes	Negative result	Not seen
33	Male	4	janaury	5	1	Yes	Moderate	Yes	Negative result	Not seen
34	Female	1	janaury	5	2	Yes	Moderate	Yes	Negative result	Not seen
35	Male	4	janaury	5	2	No	Moderate	Yes	Negative result	Not seen
36	Male	1	janaury	5	2	Yes	Moderate	Yes	Negative result	Not seen
37	Male	2	janaury	5	2	No	Moderate	Yes	Negative result	Not seen
38	Male	1	janaury	5	2	No	Moderate	Yes	Positive result	Not seen
39	Male	2	janaury	3	2	No	Moderate	Yes	Negative result	Not seen
40	Male	1	janaury	4	2	No	Moderate	Yes	Negative result	Not seen
41	Male	1	janaury	5	2	Yes	Moderate	Yes	Positive result	Not seen
42	Female	1	janaury	5	2	Yes	Moderate	Yes	Negative result	Not seen
43	Male	2	janaury	5	2	Yes	Moderate	Yes	Negative result	Not seen
44	Female	2	janaury	4	1	Yes	Moderate	Yes	Negative result	Not seen
45	Male	4	janaury	4	1	No	Severe	Yes	Negative result	Not seen
46	Female	3	janaury	6	1	No	Moderate	Yes	Negative result	Not seen
47	Male	2	janaury	4	1	Yes	Moderate	Yes	Negative result	Not seen
48	Male	1	janaury	5	1	Yes	Severe	Yes	Negative result	Not seen
49	Female	3	janaury	6	1	No	Moderate	Yes	Negative result	Not seen
50	Male	1	janaury	4	1	No	Moderate	Yes	Positive result	Not seen
51	Male	1	janaury	5	1	Yes	Moderate	Yes	Negative result	Not seen
52	Male	1	janaury	5	1	Yes	Moderate	Yes	Positive result	Not seen
53	Male	4	janaury	4	1	Yes	Moderate	Yes	Positive result	Not seen
54	Male	1	janaury	5	2	No	Moderate	Yes	Negative result	Not seen
55	Male	1	janaury	4	2	Yes	Moderate	Yes	Negative result	Not seen
56	Female	4	janaury	4	2	No	Moderate	Yes	Positive result	Seen
57	Male	5	janaury	3	2	Yes	Moderate	Yes	Negative result	Not seen
58	Female	5	janaury	3	2	Yes	Moderate	Yes	Positive result	Not seen
59	Male	4	janaury	3	2	Yes	Moderate	Yes	Negative result	Not seen
60	Male	4	janaury	5	2	Yes	Severe	Yes	Negative result	Not seen
61	Male	4	janaury	4	2	Yes	Moderate	Yes	Negative result	Not seen
62	Male	1	janaury	4	2	Yes	Moderate	Yes	Negative result	Not seen
63	Female	2	janaury	4	2	Yes	Severe	Yes	Negative result	Not seen
64	Male	1	janaury	5	1	Yes	Moderate	Yes	Negative result	Not seen
65	Male	1	janaury	5	1	Yes	Moderate	Yes	Positive result	Not seen
66	Female	1	janaury	3	2	Yes	Moderate	Yes	Positive result	Not seen
67	Male	2	janaury	3	2	Yes	Moderate	Yes	Positive result	Not seen
68	Male	1	janaury	6	1	Yes	Moderate	Yes	Positive result	Not seen
69	Male	1	janaury	3	1	Yes	Moderate	Yes	Positive result	Not seen
70	Male	1	janaury	3	1	Yes	Moderate	Yes	Negative result	Not seen
71	Female	1	janaury	4	1	Yes	Moderate	Yes	Negative result	Not seen
72	Female	2	janaury	5	2	No	Moderate	Yes	Negative result	Not seen
73	Male	1	janaury	4	2	Yes	Moderate	Yes	Positive result	Not seen
74	Female	5	janaury	4	2	No	Moderate	Yes	Negative result	Not seen
75	Male	1	janaury	4	2	No	Moderate	Yes	Positive result	Not seen
76	Male	1	janaury	4	2	No	Moderate	Yes	Positive result	Not seen
77	Male	2	janaury	4	2	No	Moderate	Yes	Negative result	Not seen
78	Female	1	janaury	4	2	Yes	Moderate	Yes	Negative result	Not seen
79	Male	1	janaury	5	1	Yes	Moderate	Yes	Negative result	Not seen
80	Male	2	janaury	6	1	Yes	Moderate	Yes	Positive result	Not seen
81	Male	2	janaury	4	1	Yes	Moderate	Yes	Positive result	Not seen
82	Female	1	janaury	4	2	No	Moderate	Yes	Positive result	Not seen
83	Male	1	janaury	4	2	Yes	Moderate	Yes	Negative result	Not seen
84	Male	3	janaury	4	2	Yes	Moderate	Yes	Negative result	Not seen
85	Male	2	janaury	4	2	Yes	Moderate	Yes	Negative result	Not seen
86	Male	3	janaury	4	2	Yes	Moderate	Yes	Positive result	Not seen
87	Male	1	janaury	3	2	Yes	Moderate	Yes	Positive result	Not seen
88	Male	4	february	3	2	No	Moderate	Yes	Positive result	Seen
89	Male	1	february	3	1	Yes	Moderate	Yes	Negative result	Not seen
90	Male	1	february	3	1	No	Moderate	Yes	Negative result	Not seen
91	Male	3	february	3	1	Yes	Moderate	Yes	Negative result	Not seen
92	Male	1	february	3	1	No	Moderate	Yes	Positive result	Not seen
93	Female	2	february	4	1	Yes	Moderate	Yes	Negative result	Not seen
94	Female	3	february	4	2	Yes	Moderate	Yes	Negative result	Not seen
95	Male	1	february	4	2	Yes	Moderate	Yes	Negative result	Seen
96	Male	2	february	4	1	Yes	Moderate	Yes	Positive result	Not seen
97	Male	1	february	5	2	Yes	Moderate	Yes	Negative result	Not seen
98	Male	1	february	5	2	Yes	Moderate	Yes	Positive result	Not seen
99	Male	1	february	5	2	Yes	Moderate	Yes	Positive result	Seen
100	Male	3	february	3	2	Yes	Moderate	Yes	Negative result	Not seen
101	Female	1	february	3	2	Yes	Moderate	Yes	Negative result	Not seen
102	Female	2	february	5		No	Severe	Yes	Negative result	Not seen
103	Female	1	february	3		No	Moderate	Yes	Negative result	Not seen
104	Male	1	february	5		Yes	Moderate	Yes	Negative result	Not seen
105	Male	2	february	5		Yes	Moderate	Yes	Negative result	Not seen
106	Male	1	february	2		Yes	Moderate	Yes	Negative result	Not seen
107	Male	2	february	6		Yes	Severe	Yes	Negative result	Not seen
108	Female	1	february	4		Yes	Moderate	Yes	Negative result	Not seen
109	Male	5	february	4		No	Moderate	Yes	Negative result	Not seen
110	Male	3	february	4		Yes	Moderate	Yes	Negative result	Not seen
111	Male	1	february	4		Yes	Moderate	Yes	Negative result	Not seen
112	Male	1	february	4		Yes	Moderate	Yes	Negative result	Not seen
113	Female	2	february	4		Yes	Moderate	Yes	Negative result	Not seen
114	Female	3	february	4		Yes	Moderate	Yes	Negative result	Not seen
115	Male	1	february	4		Yes	Moderate	Yes	Negative result	Not seen
116	Female	3	february	4		Yes	Moderate	Yes	Negative result	Not seen
117	Female	2	february	4		Yes	Moderate	Yes	Negative result	Not seen
118	Male	1	february	4		Yes	Moderate	Yes	Negative result	Not seen
119	Male	2	february	5		Yes	Moderate	Yes	Negative result	Not seen
120	Female	2	february	5		Yes	Severe	Yes	Negative result	Not seen
121	Female	2	february	5		Yes	Moderate	Yes	Negative result	Not seen
122	Female	1	february	6		Yes	Moderate	Yes	Negative result	Seen
123	Female	1	february	5	1	Yes	Moderate	Yes	Negative result	Not seen
124	Female	5	february	5	1	Yes	Moderate	Yes	Positive result	Not seen
125	Female	5	february	5	1	No	Moderate	Yes	Negative result	Not seen
126	Female	1	february	5	2	Yes	Moderate	Yes	Negative result	Not seen
127	Male	1	february	5	1	No	Severe	Yes	Negative result	Not seen
128	Male	1	february	5	1	No	Moderate	Yes	Negative result	Seen
129	Female	1	february	3	1	No	Moderate	Yes	Negative result	Not seen
130	Female	3	february	4	1	No	Severe	Yes	Negative result	Seen
131	Male	1	february	5	1	Yes	Moderate	Yes	Negative result	Not seen
132	Male	1	february	5	2	Yes	Moderate	Yes	Positive result	Not seen
133	Male	2	february	5	2	Yes	Moderate	Yes	Positive result	Not seen
134	Male	2	february	4	2	Yes	Moderate	Yes	Positive result	Not seen
135	Male	4	february	4	2	No	Moderate	Yes	Negative result	Not seen
136	Male	1	february	6	1	No	Moderate	Yes	Negative result	Not seen
137	Female	1	february	4	2	Yes	Moderate	Yes	Negative result	Not seen
138	Male	2	february	5	2	Yes	Moderate	Yes	Positive result	Not seen
139	Male	3	february	6	2	No	Moderate	Yes	Positive result	Not seen
140	Female	2	february	4	2	No	Moderate	Yes	Positive result	Not seen
141	Female	2	february	5	2	Yes	Moderate	Yes	Negative result	Not seen
142	Male	3	february	5	2	Yes	Severe	Yes	Positive result	Not seen
143	Male	1	february	4	1	Yes	Moderate	Yes	Positive result	Not seen
144	Female	2	february	5	1	No	Moderate	Yes	Positive result	Not seen
145	Male	1	february	4	1	Yes	Severe	Yes	Positive result	Not seen
146	Male	1	february	4	2	No	Moderate	Yes	Negative result	Not seen
147	Male	2	february	3	1	Yes	Moderate	Yes	Negative result	Not seen
148	Female	1	february	3	1	Yes	Moderate	Yes	Negative result	Not seen
149	Male	1	february	3	1	Yes	Moderate	Yes	Negative result	Not seen
150	Male	1	february	5	1	Yes	Moderate	Yes	Positive result	Not seen
151	Female	1	february	4	1	Yes	Moderate	Yes	Positive result	Not seen
152	Male	4	february	4	2	Yes	Moderate	Yes	Positive result	Not seen
153	Female	1	february	4	2	Yes	Moderate	Yes	Positive result	Not seen
154	Female	2	february	5	2	Yes	Moderate	Yes	Positive result	Not seen
155	Male	2	february	5	2	Yes	Moderate	Yes	Positive result	Not seen
156	Male	3	february	3	3	Yes	Moderate	Yes	Positive result	Not seen
157	Male	2	february	3	2	Yes	Moderate	Yes	Negative result	Seen
158	Female	4	february	6	3	Yes	Moderate	Yes	Negative result	Not seen
159	Male	1	february	3	4	Yes	Moderate	Yes	Positive result	Not seen
160	Male	2	february	3	3	Yes	Moderate	Yes	Positive result	Not seen
161	Male	1	february	4	3	Yes	Moderate	Yes	Positive result	Not seen
162	Male	3	march	5	5	No	Moderate	Yes	Positive result	Not seen
163	Male	1	march	4	3	Yes	Moderate	Yes	Negative result	Not seen
164	Male	1	march	4	2	No	Moderate	Yes	Positive result	Not seen
165	Male	2	march	4	2	No	Moderate	Yes	Negative result	Not seen
166	Male	2	march	4	2	No	Moderate	Yes	Negative result	Not seen
167	Female	3	march	4	2	No	Moderate	Yes	Negative result	Seen
168	Male	1	march	4	1	Yes	Moderate	Yes	Negative result	Not seen
169	Female	2	march	5	2	Yes	Moderate	Yes	Positive result	Not seen
170	Male	1	march	6	2	Yes	Moderate	Yes	Negative result	Not seen
171	Male	2	march	4	1	Yes	Moderate	Yes	Positive result	Not seen
172	Female	1	march	4	2	No	Moderate	Yes	Negative result	Not seen
173	Female	3	march	4	2	Yes	Moderate	Yes	Positive result	Not seen
174	Female	1	march	4	2	Yes	Moderate	Yes	Negative result	Not seen
175	Male	1	march	4	1	Yes	Moderate	Yes	Positive result	Not seen
176	Male	2	march	4	2	Yes	Moderate	Yes	Positive result	Not seen
177	Male	5	march	3	2	Yes	Moderate	Yes	Negative result	Seen
178	Male	1	march	3	3	No	Moderate	Yes	Positive result	Not seen
179	Male	2	march	3	3	Yes	Moderate	Yes	Positive result	Not seen
180	Female	2	march	3	3	No	Moderate	Yes	Positive result	Not seen
181	Female	1	march	3	3	Yes	Moderate	Yes	Positive result	Not seen
182	Female	1	march	3		No	Moderate	Yes	Negative result	Not seen
183	Male	2	march	4		Yes	Moderate	Yes	Negative result	Not seen
184	Female	1	march	4		Yes	Severe	Yes	Negative result	Not seen
185	Female	1	march	4		Yes	Moderate	Yes	Negative result	Not seen
186	Male	1	march	4		Yes	Moderate	Yes	Negative result	Not seen
187	Male	1	march	5		Yes	Moderate	Yes	Negative result	Not seen
188	Male	1	march	5		Yes	Moderate	Yes	Negative result	Not seen
189	Male	1	march	5		Yes	Severe	Yes	Negative result	Not seen
190	Female	2	march	3		Yes	Moderate	Yes	Negative result	Not seen
191	Male	1	march	3		Yes	Moderate	Yes	Negative result	Not seen
192	Male	5	march	5		No	Moderate	Yes	Negative result	Not seen
193	Male	3	march	3		No	Moderate	Yes	Negative result	Not seen
194	Male	5	march	5		Yes	Moderate	Yes	Negative result	Not seen
195	Male	3	march	5		Yes	Moderate	Yes	Negative result	Not seen
196	Male	3	march	2		Yes	Moderate	Yes	Negative result	Not seen
197	Female	2	march	6		Yes	Moderate	Yes	Negative result	Not seen
198	Female	2	march	4		Yes	Moderate	Yes	Negative result	Not seen
199	Female	3	march	4		No	Moderate	Yes	Negative result	Not seen
200	Male	2	march	4		Yes	Moderate	Yes	Negative result	Not seen
201	Female	4	march	4		Yes	Moderate	Yes	Negative result	Not seen
202	Male	1	march	4		Yes	Severe	Yes	Negative result	Not seen
203	Female	2	march	4	3	Yes	Moderate	Yes	Positive result	Not seen
204	Male	1	march	4	4	Yes	Moderate	Yes	Positive result	Not seen
205	Female	3	march	4	2	Yes	Moderate	Yes	Negative result	Not seen
206	Female	1	march	4	3	Yes	Moderate	Yes	Positive result	Not seen
207	Male	1	march	4	3	Yes	Moderate	Yes	Negative result	Not seen
208	Male	2	march	4	4	Yes	Moderate	Yes	Negative result	Seen
209	Female	2	march	5		Yes	Moderate	Yes	Negative result	Not seen
210	Male	3	march	5		Yes	Moderate	Yes	Negative result	Not seen
211	Male	1	march	5		Yes	Moderate	Yes	Negative result	Not seen
212	Male	4	march	6		Yes	Moderate	Yes	Negative result	Seen
213	Female	4	march	3		Yes	Moderate	Yes	Negative result	Not seen
214	Female	1	march	3		Yes	Moderate	Yes	Negative result	Not seen
215	Female	2	march	3		Yes	Moderate	Yes	Negative result	Not seen
216	Female	5	march	4		No	Moderate	Yes	Negative result	Not seen
217	Female	5	march	3		No	Moderate	Yes	Negative result	Not seen
218	Female	1	march	3		Yes	Moderate	Yes	Negative result	Not seen
219	Male	2	march	3	3	No	Moderate	Yes	Positive result	Not seen
220	Male	1	march	3	2	No	Severe	Yes	Positive result	Not seen
221	Male	2	march	3	3	No	Moderate	Yes	Negative result	Not seen
222	Male	1	march	4	3	Yes	Moderate	Yes	Positive result	Not seen
223	Male	2	march	4	2	Yes	Severe	Yes	Negative result	Not seen
224	Male	1	march	5	3	Yes	Moderate	Yes	Positive result	Not seen
225	Male	3	march	5	2	Yes	Moderate	Yes	Negative result	Seen
226	Male	1	march	5	1	No	Moderate	Yes	Negative result	Not seen
227	Male	2	march	5	3	Yes	Moderate	Yes	Negative result	Not seen
228	Male	1	march	5	2	No	Moderate	Yes	Positive result	Not seen
229	Male	2	march	5	1	No	Moderate	Yes	Negative result	Not seen
230	Male	1	march	3	2	No	Moderate	Yes	Negative result	Not seen
231	Male	1	march	4	4	No	Moderate	Yes	Positive result	Not seen
232	Male	1	march	5	3	Yes	Moderate	Yes	Negative result	Not seen
233	Female	3	march	5	4	Yes	Moderate	Yes	Positive result	Seen
234	Female	4	march	5	3	Yes	Moderate	Yes	Negative result	Not seen
235	Male	5	march	4	1	Yes	Severe	Yes	Negative result	Not seen
236	Male	4	march	4	2	No	Moderate	Yes	Negative result	Seen
237	Male	2	march	6	2	No	Moderate	Yes	Negative result	Seen
238	Male	1	march	4	3	Yes	Severe	Yes	Positive result	Seen
239	Female	1	march	5	2	Yes	Moderate	Yes	Positive result	Not seen
240	Female	1	april	6	3	No	Moderate	Yes	Positive result	Not seen
241	Male	5	april	4	4	No	Moderate	Yes	Negative result	Not seen
242	Male	2	april	5	2	Yes	Moderate	Yes	Negative result	Seen
243	Female	1	april	5	3	Yes	Moderate	Yes	Negative result	Not seen
244	Male	2	april	4	3	Yes	Moderate	Yes	Negative result	Not seen
245	Male	5	april	5	2	No	Moderate	Yes	Negative result	Seen
246	Female	1	april	4	2	Yes	Moderate	Yes	Negative result	Not seen
247	Female	2	april	4	3	No	Moderate	Yes	Negative result	Seen
248	Female	2	april	3	2	Yes	Moderate	Yes	Positive result	Not seen
249	Female	2	april	3	2	Yes	Moderate	Yes	Positive result	Not seen
250	Male	1	april	3	3	Yes	Moderate	Yes	Negative result	Not seen
251	Male	1	april	5	2	Yes	Moderate	Yes	Negative result	Not seen
252	Male	1	april	4	2	Yes	Moderate	Yes	Negative result	Not seen
253	Male	2	april	4	3	Yes	Moderate	Yes	Negative result	Not seen
254	Male	1	april	4	3	Yes	Moderate	Yes	Negative result	Not seen
255	Male	2	april	5	2	Yes	Moderate	Yes	Negative result	Not seen
256	Male	2	april	5	1	Yes	Moderate	Yes	Negative result	Not seen
257	Male	2	april	3	1	Yes	Moderate	Yes	Positive result	Not seen
258	Male	3	april	3	3	Yes	Moderate	Yes	Negative result	Seen
259	Male	4	april	6	2	Yes	Moderate	Yes	Negative result	Seen
260	Male	4	april	3	2	Yes	Moderate	Yes	Negative result	Not seen
261	Male	2	april	3	2	Yes	Moderate	Yes	Negative result	Not seen
262	Male	1	april	4	2	Yes	Moderate	Yes	Negative result	Not seen
263	Female	1	april	5	3	No	Moderate	Yes	Negative result	Not seen
264	Male	2	april	4	2	Yes	Moderate	Yes	Positive result	Not seen
265	Male	1	april	4	3	No	Moderate	Yes	Negative result	Not seen
266	Male	2	april	4	1	No	Moderate	Yes	Negative result	Seen
267	Male	2	april	4	1	No	Moderate	Yes	Negative result	Not seen
268	Female	4	april	4	1	No	Moderate	Yes	Negative result	Seen
269	Male	1	april	4	2	Yes	Moderate	Yes	Negative result	Not seen
270	Male	1	april	5	2	Yes	Moderate	Yes	Positive result	Not seen
271	Male	1	april	6	1	Yes	Moderate	Yes	Negative result	Not seen
272	Male	1	april	4	2	Yes	Moderate	Yes	Negative result	Not seen
273	Male	2	april	4	2	No	Moderate	Yes	Negative result	Not seen
274	Female	1	april	4	3	Yes	Moderate	Yes	Positive result	Not seen
275	Female	2	april	4	2	Yes	Moderate	Yes	Negative result	Not seen
276	Female	1	april	4	2	Yes	Moderate	Yes	Positive result	Not seen
277	Male	3	april	4	3	Yes	Moderate	Yes	Negative result	Seen
278	Female	2	april	3	3	Yes	Moderate	Yes	Negative result	Not seen
279	Female	1	april	3	3	No	Moderate	Yes	Negative result	Not seen
280	Male	3	april	3	3	Yes	Moderate	Yes	Negative result	Seen
281	Male	1	april	3	2	No	Moderate	Yes	Negative result	Not seen
282	Male	5	april	3	2	Yes	Moderate	Yes	Negative result	Not seen
283	Male	1	april	3	2	No	Moderate	Yes	Negative result	Not seen
284	Male	2	april	4	2	Yes	Moderate	Yes	Negative result	Seen
285	Male	1	april	4	4	Yes	Moderate	Yes	Negative result	Not seen
286	Male	1	april	4	2	Yes	Moderate	Yes	Negative result	Not seen
287	Male	1	april	4	2	Yes	Moderate	Yes	Positive result	Not seen
288	Male	1	april	5	2	Yes	Moderate	Yes	Positive result	Not seen
289	Male	1	april	5	3	Yes	Moderate	Yes	Negative result	Not seen
290	Male	2	april	5	2	Yes	Moderate	Yes	Negative result	Seen
291	Male	2	april	3	2	Yes	Moderate	Yes	Negative result	Not seen
292	Male	1	april	3	3	Yes	Moderate	Yes	Negative result	Not seen
293	Male	2	april	6	2	No	Moderate	Yes	Negative result	Not seen
294	Male	1	april	6	3	No	Moderate	Yes	Negative result	Not seen
295	Male	1	april	5	2	No	Moderate	Yes	Negative result	Not seen
296	Male	1	april	5	3	Yes	Moderate	Yes	Negative result	Not seen
297	Male	1	april	5	3	Yes	Moderate	Yes	Negative result	Not seen
298	Female	1	april	5	3	Yes	Moderate	Yes	Negative result	Not seen
299	Female	1	april	5	3	Yes	Moderate	Yes	Negative result	Not seen
300	Male	5	april	5	2	Yes	Moderate	Yes	Negative result	Seen
301	Female	2	april	5	3	Yes	Moderate	Yes	Negative result	Not seen
302	Female	2	april	5	4	No	Moderate	Yes	Negative result	Not seen
303	Female	2	april	9	3	Yes	Moderate	Yes	Positive result	Not seen
304	Female	3	may	9	3	Yes	Moderate	Yes	Negative result	Seen
305	Male	3	may	9	2	Yes	Moderate	Yes	Negative result	Not seen
306	Female	4	may	9	2	No	Moderate	Yes	Negative result	Not seen
307	Female	4	may	9	4	No	Moderate	Yes	Negative result	Not seen
308	Male	2	may	9	3	No	Moderate	Yes	Negative result	Seen
309	Female	2	may	9	4	No	Moderate	Yes	Negative result	Not seen
310	Female	2	may	6	3	No	Moderate	Yes	Negative result	Not seen
311	Male	2	may	6	2	No	Moderate	Yes	Negative result	Not seen
312	Female	2	may	6	2	No	Moderate	Yes	Negative result	Not seen
313	Male	1	may	6	2	No	Moderate	Yes	Negative result	Not seen
314	Male	2	may	6	2	Yes	Moderate	Yes	Positive result	Not seen
315	Female	3	may	6	3	Yes	Moderate	Yes	Negative result	Not seen
316	Male	1	may	6	2	Yes	Moderate	Yes	Negative result	Not seen
317	Female	2	may	6	2	Yes	Moderate	Yes	Negative result	Not seen
318	Female	1	may	6	3	No	Moderate	Yes	Negative result	Not seen
319	Female	1	may	6	2	No	Moderate	Yes	Negative result	Not seen
320	Male	1	may	6	1	No	Moderate	Yes	Negative result	Not seen
321	Male	5	may	6	2	No	Moderate	Yes	Negative result	Not seen
322	Male	2	may	6	1	No	Moderate	Yes	Negative result	Not seen
323	Male	2	may	4	1	No	Moderate	Yes	Negative result	Seen
324	Male	1	may	4	2	No	Moderate	Yes	Negative result	Not seen
325	Male	1	may	4	3	No	Moderate	Yes	Negative result	Not seen
326	Male	2	may	4	2	No	Moderate	Yes	Negative result	Not seen
327	Female	2	may	4	2	No	Moderate	Yes	Negative result	Not seen
328	Male	3	may	5	3	Yes	Moderate	Yes	Negative result	Not seen
329	Female	2	may	5	1	Yes	Moderate	Yes	Negative result	Not seen
330	Male	1	may	5	3	Yes	Moderate	Yes	Negative result	Not seen
331	Male	5	may	5	2	Yes	Moderate	Yes	Negative result	Not seen
332	Male	2	may	5	1	Yes	Moderate	Yes	Positive result	Not seen
333	Male	2	may	5	1	Yes	Moderate	Yes	Positive result	Not seen
334	Male	3	may	5	2	Yes	Moderate	Yes	Negative result	Not seen
335	Male	5	may	5	1	No	Moderate	Yes	Negative result	Seen
336	Male	5	may	9	2	No	Moderate	Yes	Negative result	Not seen
337	Female	5	may	9	1	No	Moderate	Yes	Negative result	Not seen
338	Male	4	may	9	2	No	Moderate	Yes	Negative result	Not seen
339	Female	5	may	9	2	No	Moderate	Yes	Negative result	Not seen
340	Male	4	may	9	2	Yes	Moderate	Yes	Negative result	Not seen
341	Female	5	may	9	2	Yes	Moderate	Yes	Negative result	Not seen
342	Female	2	may	9	2	Yes	Moderate	Yes	Negative result	Not seen
343	Male	3	may	7	3	Yes	Moderate	Yes	Negative result	Not seen
344	Male	1	may	7	2	No	Moderate	Yes	Positive result	Not seen
345	Male	2	may	7	3	No	Moderate	Yes	Negative result	Not seen
346	Male	3	may	7	3	Yes	Moderate	Yes	Negative result	Seen
347	Male	1	may	7	2	Yes	Moderate	Yes	Negative result	Not seen
348	Female	1	may	7	2	Yes	Moderate	Yes	Negative result	Not seen
349	Male	2	may	7	3	Yes	Moderate	Yes	Negative result	Not seen
350	Male	2	may	7	1	No	Moderate	Yes	Negative result	Seen
351	Female	1	may	7	2	No	Moderate	Yes	Negative result	Not seen
352	Male	2	may	7	2	No	Moderate	Yes	Negative result	Not seen
353	Male	1	may	7	2	Yes	Moderate	Yes	Positive result	Not seen
354	Male	1	may	7	3	Yes	Moderate	Yes	Negative result	Not seen
355	Female	1	may	7	3	Yes	Moderate	Yes	Negative result	Not seen
356	Male	2	may	7	2	No	Moderate	Yes	Negative result	Not seen
357	Female	4	may	7	5	No	Moderate	Yes	Negative result	Seen
358	Male	3	may	7	2	No	Moderate	Yes	Negative result	Not seen
359	Male	3	may	7	2	No	Moderate	Yes	Negative result	Not seen
360	Female	2	may	7	2	No	Moderate	Yes	Negative result	Not seen
361	Female	1	may	7	3	No	Moderate	Yes	Negative result	Not seen
362	Male	1	may	7	2	No	Moderate	Yes	Negative result	Not seen
363	Female	1	may	7	1	No	Moderate	Yes	Negative result	Not seen
364	Female	1	may	7	1	Yes	Moderate	Yes	Negative result	Not seen
365	Male	1	may	7	2	Yes	Moderate	Yes	Negative result	Not seen
366	Male	1	may	7	1	Yes	Moderate	Yes	Positive result	Not seen
367	Male	1	may	7	2	Yes	Moderate	Yes	Positive result	Not seen
368	Male	2	may	7	2	Yes	Moderate	Yes	Negative result	Not seen
369	Male	2	may	7	2	Yes	Moderate	Yes	Negative result	Not seen
370	Male	1	may	7	2	No	Moderate	Yes	Negative result	Not seen
371	Male	4	may	5	2	No	Moderate	Yes	Negative result	Seen
372	Male	1	may	5	1	Yes	Moderate	Yes	Positive result	Not seen
373	Male	1	may	5	2	Yes	Moderate	Yes	Positive result	Not seen
374	Male	1	may	5	3	Yes	Moderate	Yes	Negative result	Not seen
375	Male	1	may	5	4	Yes	Moderate	Yes	Negative result	Not seen
376	Male	2	may	5	4	No	Moderate	Yes	Negative result	Not seen
377	Female	2	may	5	2	No	Moderate	Yes	Positive result	Not seen
378	Female	2	june	13	3	Yes	Moderate	Yes	Negative result	Not seen
379	Male	3	june	5	3	Yes	Moderate	Yes	Negative result	Seen
380	Female	1	june	5	3	Yes	Moderate	Yes	Negative result	Not seen
381	Female	3	june	14	4	Yes	Moderate	Yes	Positive result	Not seen
382	Male	1	june	6	1	No	Moderate	Yes	Positive result	Not seen
383	Female	1	june	6	2	Yes	Moderate	Yes	Negative result	Not seen
384	Female	2	june	6	1	Yes	Moderate	Yes	Positive result	Not seen
385	Male	1	june	6	3	Yes	Moderate	Yes	Positive result	Not seen
386	Female	1	june	6	3	Yes	Moderate	Yes	Negative result	Not seen
387	Female	1	june	6	3	Yes	Moderate	Yes	Negative result	Not seen
388	Female	2	june	6	3	Yes	Moderate	Yes	Negative result	Not seen
389	Male	1	june	6	1	Yes	Moderate	Yes	Negative result	Not seen
390	Male	2	june	6	3	Yes	Moderate	Yes	Positive result	Not seen
391	Female	1	june	6	1	Yes	Moderate	Yes	Positive result	Not seen
392	Male	1	june	6	1	Yes	Moderate	Yes	Negative result	Not seen
393	Male	2	june	7	1	No	Severe	Yes	Negative result	Seen
394	Male	3	june	5	2	No	Moderate	Yes	Negative result	Not seen
395	Female	2	june	4	2	No	Moderate	Yes	Negative result	Not seen
396	Male	1	june	5	2	No	Moderate	Yes	Negative result	Not seen
397	Male	2	june	6	2	Yes	Moderate	Yes	Negative result	Not seen
398	Male	2	june	4	2	Yes	Moderate	Yes	Negative result	Not seen
399	Male	2	june	4	3	Yes	Moderate	Yes	Negative result	Not seen
400	Female	1	june	4	3	Yes	Moderate	Yes	Negative result	Not seen
401	Female	1	june	5	3	No	Moderate	Yes	Negative result	Not seen
402	Female	4	june	5	3	Yes	Moderate	Yes	Negative result	Seen
403	Male	1	june	5	3	No	Severe	Yes	Negative result	Not seen
404	Male	5	june	5	1	No	Moderate	Yes	Negative result	Not seen
405	Male	3	june	7	2	No	Moderate	Yes	Negative result	Not seen
406	Male	1	june	7	1	No	Moderate	Yes	Negative result	Not seen
407	Male	1	june	7	2	No	Moderate	Yes	Negative result	Not seen
408	Female	3	june	7	2	No	Moderate	Yes	Negative result	Seen
409	Male	2	june	7	2	Yes	Moderate	Yes	Negative result	Not seen
410	Male	1	june	7	1	Yes	Moderate	Yes	Negative result	Not seen
411	Male	1	june	7	2	Yes	Moderate	Yes	Negative result	Not seen
412	Male	2	june	7	2	Yes	Moderate	Yes	Negative result	Seen
413	Female	1	june	8	1	Yes	Moderate	Yes	Negative result	Not seen
414	Female	5	june	8	1	No	Moderate	Yes	Negative result	Seen
415	Male	1	june	7	2	Yes	Moderate	Yes	Negative result	Not seen
416	Male	1	june	7	1	Yes	Moderate	Yes	Negative result	Not seen
417	Male	3	june	7	3	No	Moderate	Yes	Negative result	Not seen
418	Male	1	june	7	3	No	Moderate	Yes	Negative result	Seen
419	Female	1	june	6	2	Yes	Moderate	Yes	Negative result	Not seen
420	Male	1	june	6	2	Yes	Moderate	Yes	Negative result	Not seen
421	Female	1	june	6	2	Yes	Moderate	Yes	Negative result	Not seen
422	Male	1	june	6	3	Yes	Moderate	Yes	Negative result	Not seen
423	Female	3	june	6	1	Yes	Moderate	Yes	Negative result	Seen
424	Female	4	june	6	1	No	Moderate	Yes	Negative result	Seen
425	Male	2	june	6	2	No	Moderate	Yes	Negative result	Not seen
426	Male	3	june	9	2	No	Moderate	Yes	Negative result	Seen
427	Male	1	june	9	1	No	Moderate	Yes	Negative result	Not seen
428	Male	1	june	9	2	No	Moderate	Yes	Negative result	Not seen
429	Female	1	june	9	2	Yes	Moderate	Yes	Negative result	Not seen
430	Male	1	june	9	1	Yes	Moderate	Yes	Negative result	Not seen
431	Male	1	june	9	1	Yes	Moderate	Yes	Positive result	Not seen
432	Male	2	june	10	2	Yes	Moderate	Yes	Positive result	Not seen
433	Male	4	june	6	3	No	Moderate	Yes	Negative result	Not seen
434	Male	2	june	10	2	No	Moderate	Yes	Negative result	Not seen
435	Male	3	june	7	2	No	Moderate	Yes	Negative result	Not seen
436	Male	3	june	11	1	No	Moderate	Yes	Negative result	Seen
437	Male	3	june	6	2	No	Moderate	Yes	Negative result	Not seen
438	Male	1	june	6	3	Yes	Moderate	Yes	Positive result	Not seen
439	Male	4	june	6	2	No	Moderate	Yes	Negative result	Not seen
440	Male	1	june	6	3	Yes	Moderate	Yes	Negative result	Not seen
441	Male	1	june	6	2	Yes	Moderate	Yes	Positive result	Not seen
442	Female	1	june	6	1	Yes	Moderate	Yes	Negative result	Not seen
443	Male	2	june	6	2	Yes	Moderate	Yes	Negative result	Not seen
444	Male	2	june	6	1	No	Moderate	Yes	Positive result	Not seen
445	Male	2	july	6	1	No	Moderate	Yes	Negative result	Not seen
446	Male	1	july	6	1	No	Moderate	Yes	Positive result	Not seen
447	Male	1	july	7	2	Yes	Moderate	Yes	Negative result	Not seen
448	Female	2	july	7	2	Yes	Moderate	Yes	Negative result	Not seen
449	Female	3	july	7	2	No	Moderate	Yes	Negative result	Seen
450	Male	1	july	7	3	Yes	Moderate	Yes	Positive result	Not seen
451	Male	2	july	7	2	Yes	Moderate	Yes	Negative result	Not seen
452	Male	1	july	5	1	No	Moderate	Yes	Negative result	Not seen
453	Male	5	july	4	1	Yes	Moderate	Yes	Negative result	Seen
454	Male	2	july	5	2	Yes	Moderate	Yes	Negative result	Not seen
455	Male	2	july	5	2	Yes	Moderate	Yes	Negative result	Not seen
456	Male	2	july	4	1	Yes	Moderate	Yes	Negative result	Seen
457	Male	1	july	5	1	Yes	Moderate	Yes	Negative result	Not seen
458	Male	1	july	5	1	Yes	Moderate	Yes	Negative result	Not seen
459	Male	2	july	5	1	Yes	Moderate	Yes	Negative result	Not seen
460	Female	3	july	5	1	Yes	Moderate	Yes	Negative result	Not seen
461	Male	3	july	3	3	Yes	Moderate	Yes	Negative result	Seen
462	Male	4	july	4	2	Yes	Moderate	Yes	Negative result	Not seen
463	Male	4	july	4	2	Yes	Severe	Yes	Negative result	Not seen
464	Male	5	july	4	2	Yes	Moderate	Yes	Negative result	Not seen
465	Male	2	july	4	2	Yes	Moderate	Yes	Negative result	Not seen
466	Male	2	july	5	2	Yes	Moderate	Yes	Negative result	Not seen
467	Female	5	july	4	1	Yes	Moderate	Yes	Negative result	Not seen
468	Female	2	july	5	1	Yes	Moderate	Yes	Negative result	Not seen
469	Female	4	july	4	1	No	Moderate	Yes	Negative result	Not seen
470	Male	1	july	5	1	No	Moderate	Yes	Negative result	Not seen
471	Male	1	july	4	2	Yes	Moderate	Yes	Negative result	Not seen
472	Male	1	july	5	1	Yes	Moderate	Yes	Negative result	Not seen
473	Female	1	july	8	2	Yes	Moderate	Yes	Negative result	Not seen
474	Female	3	july	10	3	No	Moderate	Yes	Negative result	Seen
475	Male	1	july	10	2	Yes	Moderate	Yes	Negative result	Not seen
476	Female	5	july	10	3	No	Moderate	Yes	Negative result	Not seen
477	Male	1	july	8	2	Yes	Moderate	Yes	Positive result	Not seen
478	Female	1	july	8	2	Yes	Moderate	Yes	Positive result	Not seen
479	Male	1	july	8	2	Yes	Moderate	Yes	Negative result	Not seen
480	Male	2	july	7	3	Yes	Moderate	Yes	Negative result	Not seen
481	Male	1	july	7	4	Yes	Moderate	Yes	Negative result	Not seen
482	Male	1	july	7	4	Yes	Moderate	Yes	Negative result	Not seen
483	Male	2	july	7	3	Yes	Moderate	Yes	Negative result	Seen
484	Male	1	july	7	5	No	Moderate	Yes	Positive result	Not seen
485	Female	2	july	7	2	No	Moderate	Yes	Positive result	Not seen
486	Female	2	july	7	2	No	Moderate	Yes	Positive result	Not seen
487	Female	1	august	7	3	Yes	Moderate	Yes	Positive result	Not seen
488	Male	1	august	7	2	Yes	Moderate	Yes	Positive result	Not seen
489	Female	3	august	6	3	Yes	Moderate	Yes	Negative result	Not seen
490	Male	1	august	6	2	Yes	Moderate	Yes	Negative result	Not seen
491	Female	2	august	6	2	Yes	Moderate	Yes	Negative result	Not seen
492	Female	1	august	6	3	No	Moderate	Yes	Negative result	Not seen
493	Male	3	august	3		Yes	Moderate	Yes	Negative result	Seen
494	Male	1	august	3		Yes	Moderate	Yes	Negative result	Not seen
495	Female	2	august	3		Yes	Moderate	Yes	Negative result	Not seen
496	Male	2	august	4		No	Moderate	Yes	Negative result	Not seen
497	Female	4	august	3		No	Moderate	Yes	Negative result	Not seen
498	Female	2	august	3		Yes	Moderate	Yes	Negative result	Not seen
499	Female	2	august	3		No	Moderate	Yes	Negative result	Not seen
500	Male	3	august	3		No	Moderate	Yes	Negative result	Not seen
501	Female	2	august	3		No	Moderate	Yes	Negative result	Not seen
502	Female	1	august	4		Yes	Moderate	Yes	Negative result	Not seen
503	Male	1	august	4	2	Yes	Moderate	Yes	Negative result	Not seen
504	Female	1	august	6	2	No	Moderate	Yes	Negative result	Not seen
505	Male	1	august	6	1	No	Moderate	Yes	Negative result	Not seen
506	Male	5	august	6	2	No	Moderate	Yes	Negative result	Not seen
507	Male	2	august	6	1	No	Moderate	Yes	Negative result	Not seen
508	Male	2	august	4	1	No	Moderate	Yes	Negative result	Seen
509	Male	1	august	4	2	No	Moderate	Yes	Negative result	Not seen
510	Male	2	august	7	2	Yes	Moderate	Yes	Negative result	Not seen
511	Female	2	august	5	3	Yes	Moderate	Yes	Positive result	Not seen
512	Male	2	august	5	2	Yes	Moderate	Yes	Negative result	Not seen
513	Male	3	august	5	2	No	Moderate	Yes	Positive result	Seen
514	Male	1	august	5	1	Yes	Moderate	Yes	Negative result	Not seen
515	Male	1	august	5	2	Yes	Moderate	Yes	Negative result	Not seen
516	Male	2	august	5	2	No	Moderate	Yes	Negative result	Not seen
517	Male	2	august	5	1	Yes	Moderate	Yes	Negative result	Not seen
518	Male	1	august	6	2	Yes	Moderate	Yes	Negative result	Not seen
519	Male	3	august	6	2	No	Moderate	Yes	Negative result	Not seen
520	Female	1	august	6	1	Yes	Moderate	Yes	Negative result	Not seen
521	Male	1	august	6	3	No	Moderate	Yes	Negative result	Not seen
522	Female	2	august	4	3	Yes	Moderate	Yes	Negative result	Seen
523	Male	1	august	5	3	Yes	Moderate	Yes	Positive result	Not seen
524	Male	1	august	5	3	Yes	Moderate	Yes	Negative result	Not seen
525	Male	1	august	5	3	Yes	Moderate	Yes	Negative result	Not seen
526	Male	1	august	5	2	Yes	Moderate	Yes	Negative result	Not seen
527	Male	1	august	6	2	Yes	Moderate	Yes	Positive result	Not seen
528	Male	1	september	9	2	No	Moderate	Yes	Negative result	Not seen
529	Male	1	september	9	1	No	Moderate	Yes	Negative result	Not seen
530	Male	3	september	9	1	Yes	Moderate	Yes	Negative result	Seen
531	Male	4	september	9	2	Yes	Moderate	Yes	Positive result	Seen
532	Male	1	september	6	2	Yes	Moderate	Yes	Negative result	Not seen
533	Male	5	september	7	1	Yes	Moderate	Yes	Negative result	Seen
534	Female	2	september	8	2	Yes	Moderate	Yes	Positive result	Not seen
535	Male	5	september	7	2	Yes	Moderate	Yes	Positive result	Not seen
536	Female	1	september	7	1	Yes	Moderate	Yes	Negative result	Not seen
537	Female	2	september	7	1	Yes	Moderate	Yes	Negative result	Not seen
538	Female	2	september	8	3	Yes	Moderate	Yes	Negative result	Not seen
539	Female	1	september	9	2	No	Moderate	Yes	Negative result	Not seen
540	Female	4	september	9	2	Yes	Moderate	Yes	Negative result	Seen
541	Female	2	september	9	3	Yes	Moderate	Yes	Negative result	Not seen
542	Male	1	september	9	3	Yes	Moderate	Yes	Negative result	Not seen
543	Male	1	september	9	1	Yes	Moderate	Yes	Negative result	Not seen
544	Male	1	september	9	2	Yes	Moderate	Yes	Negative result	Not seen
545	Female	1	september	8	2	Yes	Moderate	Yes	Negative result	Not seen
546	Male	1	september	8	1	Yes	Moderate	Yes	Positive result	Not seen
547	Male	3	september	8	1	No	Moderate	Yes	Negative result	Not seen
548	Male	2	september	5	1	Yes	Moderate	Yes	Negative result	Not seen
549	Male	1	september	5	1	No	Moderate	Yes	Negative result	Not seen
550	Female	1	september	5	1	Yes	Moderate	Yes	Negative result	Not seen
551	Female	2	september	5	1	No	Moderate	Yes	Negative result	Not seen
552	Female	2	september	5	1	Yes	Moderate	Yes	Negative result	Not seen
553	Female	1	september	5	3	No	Moderate	Yes	Negative result	Not seen
554	Male	1	september	5	3	Yes	Moderate	Yes	Negative result	Not seen
555	Female	1	september	5	3	Yes	Severe	Yes	Negative result	Not seen
556	Male	1	september	5	1	Yes	Moderate	Yes	Negative result	Not seen
557	Female	1	september	5	1	Yes	Moderate	Yes	Negative result	Not seen
558	Female	2	september	5	2	Yes	Moderate	Yes	Negative result	Not seen
559	Male	2	september	5	2	Yes	Moderate	Yes	Negative result	Not seen
560	Male	1	september	6	2	Yes	Severe	Yes	Negative result	Not seen
561	Female	2	september	6	2	Yes	Moderate	Yes	Negative result	Not seen
562	Male	1	september	6	2	Yes	Moderate	Yes	Negative result	Not seen
563	Male	1	september	6	1	No	Moderate	Yes	Negative result	Not seen
564	Male	1	september	6	1	No	Moderate	Yes	Positive result	Not seen
565	Male	2	september	6	1	No	Moderate	Yes	Negative result	Not seen
566	Female	2	september	5	1	No	Moderate	Yes	Negative result	Not seen
567	Female	3	september	5	1	No	Moderate	Yes	Negative result	Seen
568	Male	4	september	6	2	Yes	Moderate	Yes	Negative result	Not seen
569	Male	2	september	5	2	No	Moderate	Yes	Negative result	Not seen
570	Male	1	september	6	1	Yes	Moderate	Yes	Negative result	Not seen
571	Male	2	september	5	3	Yes	Moderate	Yes	Negative result	Not seen
572	Male	2	september	6	2	No	Moderate	Yes	Negative result	Not seen
573	Male	2	september	4	1	No	Severe	Yes	Negative result	Seen
574	Female	3	september	4	2	No	Moderate	Yes	Negative result	Seen
575	Male	1	september	5	1	Yes	Moderate	Yes	Negative result	Not seen
576	Female	1	october	6	1	Yes	Moderate	Yes	Positive result	Not seen
577	Female	1	october	8	2	Yes	Moderate	Yes	Negative result	Not seen
578	Female	2	october	9	2	Yes	Moderate	Yes	Negative result	Not seen
579	Male	1	october	7	1	Yes	Moderate	Yes	Negative result	Not seen
580	Female	2	october	7	1	No	Moderate	Yes	Negative result	Seen
581	Male	2	october	7	1	No	Moderate	Yes	Negative result	Not seen
582	Female	2	october	7	2	Yes	Moderate	Yes	Negative result	Not seen
583	Female	1	october	7	2	Yes	Moderate	Yes	Positive result	Not seen
584	Male	1	october	7	2	Yes	Moderate	Yes	Negative result	Not seen
585	Female	1	october	6	2	Yes	Moderate	Yes	Negative result	Not seen
586	Male	1	october	6	2	Yes	Moderate	Yes	Negative result	Not seen
587	Female	1	october	6	2	Yes	Moderate	Yes	Positive result	Not seen
588	Male	1	october	6	2	Yes	Moderate	Yes	Negative result	Not seen
589	Male	2	october	6	3	No	Moderate	Yes	Negative result	Not seen
590	Male	2	october	7	2	No	Moderate	Yes	Negative result	Not seen
591	Female	3	october	7	2	No	Moderate	Yes	Negative result	Seen
592	Male	1	october	7	3	Yes	Moderate	Yes	Negative result	Not seen
593	Male	5	october	7	3	No	Moderate	Yes	Negative result	Not seen
594	Male	1	october	8	4	Yes	Moderate	Yes	Negative result	Not seen
595	Male	1	october	8	1	Yes	Moderate	Yes	Positive result	Not seen
596	Male	2	october	7	2	No	Moderate	Yes	Positive result	Not seen
597	Male	1	october	6	2	Yes	Moderate	Yes	Negative result	Not seen
598	Female	1	october	6	1	Yes	Moderate	Yes	Negative result	Not seen
599	Male	1	october	5	2	Yes	Moderate	Yes	Positive result	Not seen
600	Male	1	october	6	2	No	Moderate	Yes	Positive result	Not seen
601	Male	3	october	7	2	No	Moderate	Yes	Negative result	Not seen
602	Male	1	october	8	2	No	Moderate	Yes	Negative result	Not seen
603	Male	2	october	8	2	No	Moderate	Yes	Negative result	Not seen
604	Male	2	october	9	3	No	Moderate	Yes	Negative result	Not seen
605	Female	2	october	9	3	No	Moderate	Yes	Positive result	Not seen
606	Female	4	october	9	3	No	Moderate	Yes	Negative result	Seen
607	Male	1	october	7	3	No	Moderate	Yes	Negative result	Not seen
608	Female	1	october	7	4	No	Moderate	Yes	Positive result	Not seen
609	Male	1	october	7	2	Yes	Moderate	Yes	Negative result	Not seen
610	Male	2	october	12	3	Yes	Moderate	Yes	Negative result	Not seen
611	Female	2	october	6	2	Yes	Moderate	Yes	Negative result	Not seen
612	Male	5	october	10	3	No	Moderate	Yes	Negative result	Not seen
613	Female	1	october	12	3	Yes	Moderate	Yes	Negative result	Not seen
614	Female	3	october	6	3	No	Moderate	Yes	Negative result	Not seen
615	Male	3	october	7	4	No	Moderate	Yes	Negative result	Not seen
616	Male	1	october	8	4	No	Moderate	Yes	Negative result	Not seen
617	Male	2	october	8	3	No	Moderate	Yes	Negative result	Not seen
618	Female	1	october	15	4	No	Moderate	Yes	Negative result	Not seen
619	Male	2	october	8	2	No	Moderate	Yes	Negative result	Not seen
620	Female	1	october	8	2	No	Moderate	Yes	Negative result	Not seen
621	Male	1	october	8	2	No	Moderate	Yes	Negative result	Not seen
622	Male	2	october	8	2	Yes	Moderate	Yes	Negative result	Not seen
623	Male	3	october	8	2	Yes	Moderate	Yes	Negative result	Not seen
624	Female	3	october	8	2	No	Moderate	Yes	Negative result	Not seen
625	Male	1	october	8	2	No	Moderate	Yes	Negative result	Not seen
626	Male	1	october	8	2	No	Moderate	Yes	Positive result	Not seen
627	Male	4	october	8	1	No	Moderate	Yes	Negative result	Seen
628	Male	1	october	8	2	Yes	Moderate	Yes	Negative result	Not seen
629	Male	1	october	8	2	Yes	Moderate	Yes	Negative result	Not seen
630	Male	3	october	8	1	No	Moderate	Yes	Negative result	Not seen
631	Male	2	october	9	3	No	Moderate	Yes	Negative result	Not seen
632	Male	1	october	9	2	No	Moderate	Yes	Negative result	Not seen
633	Female	1	october	9	2	Yes	Moderate	Yes	Positive result	Not seen
634	Male	1	october	9	4	Yes	Moderate	Yes	Negative result	Not seen
635	Male	1	october	9	3	Yes	Moderate	Yes	Negative result	Not seen
636	Male	4	october	9	4	Yes	Moderate	Yes	Negative result	Seen
637	Male	1	october	9	3	Yes	Moderate	Yes	Negative result	Not seen
638	Male	1	october	9	3	No	Moderate	Yes	Positive result	Not seen
639	Male	1	october	9	2	No	Moderate	Yes	Positive result	Not seen
640	Male	1	october	6	2	Yes	Moderate	Yes	Negative result	Not seen
641	Male	3	october	6	2	No	Moderate	Yes	Negative result	Not seen
642	Male	4	october	6	2	No	Moderate	Yes	Negative result	Not seen
643	Male	1	october	8	3	No	Moderate	Yes	Negative result	Not seen
644	Male	1	october	8	3	Yes	Moderate	Yes	Positive result	Not seen
645	Male	4	october	8	2	Yes	Moderate	Yes	Negative result	Seen
646	Male	1	october	8	3	No	Moderate	Yes	Negative result	Not seen
647	Male	2	october	8	3	No	Moderate	Yes	Negative result	Not seen
648	Female	1	october	8	1	Yes	Moderate	Yes	Negative result	Not seen
649	Female	1	october	8	2	No	Moderate	Yes	Negative result	Not seen
650	Male	2	october	8	2	No	Moderate	Yes	Positive result	Not seen
651	Male	4	october	8	1	No	Moderate	Yes	Positive result	Not seen
652	Male	3	november	9	3	No	Moderate	Yes	Negative result	Seen
653	Female	2	november	4	1	Yes	Moderate	Yes	Positive result	Not seen
654	Male	1	november	3	1	Yes	Moderate	Yes	Negative result	Not seen
655	Male	1	november	6	1	Yes	Severe	Yes	Negative result	Not seen
656	Male	1	november	3	1	Yes	Moderate	Yes	Positive result	Not seen
657	Male	1	november	5	1	No	Moderate	Yes	Positive result	Not seen
658	Male	2	november	5	1	No	Severe	Yes	Negative result	Not seen
659	Female	1	november	5	1	Yes	Moderate	Yes	Positive result	Not seen
660	Female	2	november	3	2	Yes	Moderate	Yes	Negative result	Seen
661	Male	2	november	3	2	Yes	Moderate	Yes	Negative result	Not seen
662	Female	4	november	3	2	Yes	Moderate	Yes	Negative result	Not seen
663	Male	1	november	4	2	No	Moderate	Yes	Negative result	Not seen
664	Female	1	november	4	1	No	Moderate	Yes	Negative result	Not seen
665	Male	1	november	3	1	Yes	Moderate	Yes	Positive result	Not seen
666	Female	2	november	6	1	Yes	Moderate	Yes	Negative result	Not seen
667	Female	1	november	4	2	No	Moderate	Yes	Negative result	Not seen
668	Male	3	november	3	2	No	Moderate	Yes	Negative result	Seen
669	Female	3	november	5	3	Yes	Moderate	Yes	Negative result	Not seen
670	Female	3	november	6	1	Yes	Severe	Yes	Positive result	Not seen
671	Male	4	november	3	1	Yes	Moderate	Yes	Negative result	Seen
672	Male	1	november	4	2	No	Moderate	Yes	Negative result	Not seen
673	Male	3	november	3	2	Yes	Severe	Yes	Negative result	Seen
674	Female	4	november	3	2	No	Moderate	Yes	Negative result	Not seen
675	Female	1	november	3	2	Yes	Moderate	Yes	Negative result	Not seen
676	Male	1	november	3	1	Yes	Moderate	Yes	Positive result	Not seen
677	Female	3	november	4	1	Yes	Moderate	Yes	Positive result	Not seen
678	Male	4	november	5	1	Yes	Moderate	Yes	Positive result	Not seen
679	Male	1	november	3	1	Yes	Moderate	Yes	Negative result	Not seen
680	Female	1	november	6	2	Yes	Moderate	Yes	Negative result	Seen
681	Female	1	november	3	2	Yes	Moderate	Yes	Negative result	Not seen
682	Male	1	november	4	2	Yes	Moderate	Yes	Negative result	Not seen
683	Female	2	november	4	2	Yes	Moderate	Yes	Negative result	Seen
684	Female	2	november	4	2	Yes	Moderate	Yes	Negative result	Not seen
685	Female	2	november	4	1	Yes	Moderate	Yes	Negative result	Not seen
686	Male	1	november	4	1	Yes	Moderate	Yes	Positive result	Not seen
687	Female	5	november	4	1	Yes	Moderate	Yes	Negative result	Not seen
688	Male	1	november	5	1	Yes	Moderate	Yes	Negative result	Not seen
689	Male	3	november	5	1	Yes	Moderate	Yes	Negative result	Not seen
690	Male	1	november	5	1	No	Moderate	Yes	Negative result	Not seen
691	Male	1	november	5	1	Yes	Moderate	Yes	Negative result	Not seen
692	Female	2	november	5	1	No	Moderate	Yes	Negative result	Seen
693	Male	1	november	5	1	No	Moderate	Yes	Positive result	Not seen
694	Male	5	november	6	2	No	Moderate	Yes	Negative result	Not seen
695	Female	2	november	4	1	No	Moderate	Yes	Negative result	Not seen
696	Female	2	november	4	1	Yes	Moderate	Yes	Negative result	Not seen
697	Male	2	november	4	1	Yes	Moderate	Yes	Positive result	Not seen
698	Male	1	november	4	1	Yes	Moderate	Yes	Negative result	Not seen
699	Female	1	november	5	1	Yes	Moderate	Yes	Negative result	Not seen
700	Female	1	november	5	2	No	Moderate	Yes	Negative result	Not seen
701	Male	2	november	5	2	Yes	Moderate	Yes	Negative result	Not seen
702	Male	1	november	5	2	Yes	Moderate	Yes	Negative result	Not seen
703	Male	1	november	5	2	Yes	Moderate	Yes	Negative result	Not seen
704	Female	1	november	5	1	Yes	Moderate	Yes	Positive result	Not seen
705	Male	1	november	6	2	No	Moderate	Yes	Positive result	Not seen
706	Male	3	november	5	2	No	Moderate	Yes	Negative result	Not seen
707	Female	5	november	5	2	Yes	Moderate	Yes	Negative result	Not seen
708	Male	3	november	5	1	Yes	Moderate	Yes	Negative result	Not seen
709	Male	1	november	5	1	Yes	Moderate	Yes	Negative result	Not seen
710	Female	2	november	4	1	Yes	Moderate	Yes	Positive result	Not seen
711	Female	5	november	6	3	Yes	Moderate	Yes	Positive result	Not seen
712	Female	3	november	4	3	No	Moderate	Yes	Positive result	Not seen
713	Male	3	november	4	3	Yes	Moderate	Yes	Positive result	Not seen
714	Male	1	november	4	3	Yes	Moderate	Yes	Negative result	Not seen
715	Male	1	november	4	1	Yes	Severe	Yes	Negative result	Not seen
716	Female	5	november	4	1	Yes	Moderate	Yes	Positive result	Not seen
717	Male	1	november	5	1	Yes	Moderate	Yes	Negative result	Not seen
